# Supplementary material for: Differences in the Quality Components of Wuyi Rock Tea and Huizhou Rock Tea
Source: Foods. 2024 Dec 24;14(1):4. doi: 10.3390/foods14010004 (PMC11720515; doi:10.3390/foods14010004)
Supplement: Supplementary file 1 [file foods-14-00004-s001.zip]

Archive with 14 entries (13 files):
- attachment/
- attachment/Table S1.xlsx
- attachment/Table S10.xlsx
- attachment/Table S11.xlsx
- attachment/Table S12.xlsx
- attachment/Table S13.xlsx
- attachment/Table S2.xlsx
- attachment/Table S3.xlsx
- attachment/Table S4.xlsx
- attachment/Table S5.xlsx
- attachment/Table S6.xlsx
- attachment/Table S7.xlsx
- attachment/Table S8.xlsx
- attachment/Table S9.xlsx
