# Supplementary material for: Differences in the Quality Components of Wuyi Rock Tea and Huizhou Rock Tea
Source: Foods. 2024 Dec 24;14(1):4. doi: 10.3390/foods14010004 (PMC11720515; doi:10.3390/foods14010004)
Supplement: Supplementary file 1 [file foods-14-00004-s001.zip › attachment/Table S1.xlsx]

## Sheet: Sheet1
Name	WS			WR			WT			HS			HR			HT			R^2	Equation
soluble sugars	0.348	0.359	0.387	0.508	0.444	0.463	0.384	0.351	0.385	0.416	0.384	0.375	0.368	0.435	0.4	0.459	0.42	0.417	0.9999	Y = 0.007 X - 0.0657	X is the concentration (Mg/ml) and Y is the absorbance.
free amino acids	0.049	0.047	0.047	0.108	0.109	0.109	0.079	0.078	0.079	0.047	0.047	0.047	0.054	0.055	0.056	0.06	0.06	0.059	0.9991	Y = 1.795 X - 0.2266
tea polyphenols	0.315	0.31	0.317	0.298	0.289	0.293	0.329	0.324	0.33	0.245	0.244	0.233	0.279	0.272	0.278	0.203	0.205	0.217	0.9993	Y = 0.0000104 X + 0.0458
Name	WS			WR			WT			HS			HR			HT
water content（%）	7.26667	7.37404	7.1952	8.05057	8.02264	7.73229	7.44433	8.08383	7.43086	6.37304	6.49783	6.52029	8.7029	8.61037	8.74299	7.35196	7.45424	7.4975
water leachables（%）	43.0266	42.5727	42.2392	41.5446	39.8286	40.8232	34.6458	36.2287	38.0976	43.8264	40.7121	40.4722	43.3019	37.8234	43.2478	45.3688	41.6371	42.3412
Name	WS			WR			WT			HS			HR			HT
phenol-to-amino acid ratio	5.05764	4.99999	5.13246	3.90276	3.75227	3.81398	4.79835	4.72911	4.8153	3.76986	3.75094	3.54276	4.30322	4.15922	4.25444	2.84007	2.8762	3.10383
