# Supplementary material for: Differences in the Quality Components of Wuyi Rock Tea and Huizhou Rock Tea
Source: Foods. 2024 Dec 24;14(1):4. doi: 10.3390/foods14010004 (PMC11720515; doi:10.3390/foods14010004)
Supplement: Supplementary file 1 [file foods-14-00004-s001.zip › attachment/Table S11.xlsx]

## Sheet: Sheet1
HPLC chromatogram of catechins
HS1							HS2							HS3
WS1							WS2							WS3
HR1							HR2							HR3
WR1							WR2							WR3
HT1							HT2							HT3
WT1							WT2							WT3
The x-axis represents time (minutes)
