# Supplementary material for: Differences in the Quality Components of Wuyi Rock Tea and Huizhou Rock Tea
Source: Foods. 2024 Dec 24;14(1):4. doi: 10.3390/foods14010004 (PMC11720515; doi:10.3390/foods14010004)
Supplement: Supplementary file 1 [file foods-14-00004-s001.zip › attachment/Table S2.xlsx]

## Sheet: Sheet1
Name	Retention Time	WS			WR			WT			HS			HR			HT			Channel	R	R^2	Correction type	Equation
Caffeine	10.893	3897951	3810151	4069507	3365179	3384121	3397806	4978398	5261132	4866636	4409780	3864092	3801591	4319695	4300064	4360217	4978398	5261132	4866636	W2489 ChA	0.999836	0.999671	LC	Y = 6.77e+007 X + 2.20e+005	X is the concentration (Mg/ml) and Y is the peak area.
theanine	7.038	179461	181621	190480	111608	106507	104438	43915	39967	42698	187548	181224	188984	-	-	-	37783	37106	36428	W2489 ChA	0.999883	0.999766	LC	Y = 9.26e+006 X + 1.11e+004	- indicates that it is not detected.
C	14.835	960067	934659	977692	908464	921315	864960	254264	247404	261124	342157	220450	335673	524656	529223	520089	450742	456491	441545	W2489 ChA	0.999984	0.999968	LC	Y = 7.54e+006 X + 2.62e+004
EC	16.111	1609771	1518255	1654447	1289318	1371999	1219131	1160799	1123221	1198377	1465313	1497280	1448109	1249043	1269501	1228585	1378022	1319555	1345714	W2489 ChA	0.999905	0.99981	LC	Y = 9.23e+006 X - 1.40e+004
ECG	19.785	6709476	6300352	6943785	4484193	4707483	4330169	1940763	1937694	1943832	6529483	6363727	6334948	4479959	4430247	4529671	1338583	10684160	1332600	W2489 ChA	0.999905	0.99981	LC	Y = 9.23e+006 X - 1.40e+004
EGC	13.275	1039035	993984	1052217	821966	853291	776006	547066	536380	557751	835541	842496	838950	587679	593412	581945	780003	759480	757631	W2489 ChA	0.999864	0.999729	LC	Y = 2.34e+006 X - 6.21e+003
EGCG	16.492	14199971	13105826	14260380	12263263	12241162	10891647	10913128	10860796	11292190	13522060	13415880	13520528	11540689	11554943	11526435	12396775	11862693	12007444	W2489 ChA	0.999819	0.999637	LC	Y = 1.83e+007 X - 2.04e+005
GC	9.849	294343	276479	297741	202907	203250	192232	10115	10067	10162	232668	232584	233639	158182	158384	157979	188188	184349	186269	W2489 ChA	0.999946	0.999892	LC	Y = 2.10e+006 X - 2.28e+003
GCG	17.048	3361763	3117749	3403753	3926364	4133980	3703765	1622674	1577033	1668314	2454609	2416372	1992984	2298738	2590486	2006989	2875795	2700391	2764435	W2489 ChA	0.999997	0.999994	LC	Y = 1.48e+007 X - 1.48e+005
