# Supplementary material for: Differences in the Quality Components of Wuyi Rock Tea and Huizhou Rock Tea
Source: Foods. 2024 Dec 24;14(1):4. doi: 10.3390/foods14010004 (PMC11720515; doi:10.3390/foods14010004)
Supplement: Supplementary file 1 [file foods-14-00004-s001.zip › attachment/Table S3.xlsx]

## Sheet: Sheet1
	WS	WR	WT	HS	HR	HT
Mellow	8.35	7.34	6.34	4.65	4.7	6
Bitter	0	0	0.75	2.4	2	2
Astringent	0	1.33333	2	5	4	3.33333
Fresh	7.75	8.55	6.3	3.4	4.7	3.7
Floral	6.89286	9.0875	4.82	3.35	2.925	3.08571
Frankincense	1.83333	1.5	1.33333	0	0	0
Honey	3.2	3.33333	1.4	1.14286	1.28571	1
Roasted	4.6	4.4	7.58	7.625	8.175	7.5
Overall acceptability	8.1	8	6.4	3.6	4	3.9
