# Supplementary material for: Differences in the Quality Components of Wuyi Rock Tea and Huizhou Rock Tea
Source: Foods. 2024 Dec 24;14(1):4. doi: 10.3390/foods14010004 (PMC11720515; doi:10.3390/foods14010004)
Supplement: Supplementary file 1 [file foods-14-00004-s001.zip › attachment/Table S4.xlsx]

## Sheet: Sheet1
One-way ANOVA with the Tukey’s post-hoc test
water content
Tukey's multiple comparisons test	Mean Diff.	Adjusted P Value	95.00% CI of diff.(lower)	95.00% CI of diff.(higher)	Below threshold?	Summary
WS vs. HS	.81667*	0.001	0.3233	1.31	Yes	**
WR vs. HR	-.75000*	0.003	-1.2433	-0.2567	Yes	**
WT vs. HT	0.21667	0.685	-0.2767	0.71	No	ns
water leachables
Tukey's multiple comparisons test	Mean Diff.	Adjusted P Value	95.00% CI of diff.(lower)	95.00% CI of diff.(higher)	Below threshold?	Summary
WS vs. HS	0.94258	0.988	-4.2155	6.1006	No	ns
WR vs. HR	-0.72554	0.996	-5.8836	4.4325	No	ns
WT vs. HT	-6.79165*	0.008	-11.9497	-1.6336	Yes	**
soluble sugars
Tukey's multiple comparisons test	Mean Diff.	Adjusted P Value	95.00% CI of diff.	95.00% CI of diff.(higher)	Below threshold?	Summary
WS vs. HS	-0.17727	0.872	-0.7186	0.3641	No	ns
WR vs. HR	0.51872	0.063	-0.0226	1.06	No	ns
WT vs. HT	-0.44496	0.133	-0.9863	0.0964	No	ns
free amino acids
Tukey's multiple comparisons test	Mean Diff.	Adjusted P Value	95.00% CI of diff.	95.00% CI of diff.(higher)	Below threshold?	Summary
WS vs. HS	.03055*	0.004	0.0094	0.0517	Yes	**
WR vs. HR	.51791*	0	0.4968	0.539	Yes	**
WT vs. HT	.19785*	0	0.1767	0.219	Yes	**
tea polyphenols
Tukey's multiple comparisons test	Mean Diff.	Adjusted P Value	95.00% CI of diff.	95.00% CI of diff.(higher)	Below threshold?	Summary
WS vs. HS	3.89045*	0	3.1688	4.6121	Yes	**
WR vs. HR	.78882*	0.03	0.0672	1.5105	Yes	*
WT vs. HT	6.23214*	0	5.5105	6.9538	Yes	**
phenol-to-amino acid ratio
Tukey's multiple comparisons test	Mean Diff.	Adjusted P Value	95.00% CI of diff.	95.00% CI of diff.(higher)	Below threshold?	Summary
WS vs. HS	1.37551*	0	1.1155	1.6355	Yes	**
WR vs. HR	-.41596*	0.002	-0.6759	-0.156	Yes	**
WT vs. HT	1.84089*	0	1.5809	2.1009	Yes	**
Overall acceptability
Tukey's multiple comparisons test	Mean Diff.	Adjusted P Value	95.00% CI of diff.	95.00% CI of diff.(higher)	Below threshold?	Summary
WS vs. HS	4.50000*	0	2.7238	6.2762	Yes	**
WR vs. HR	4.40000*	0	2.6238	6.1762	Yes	**
WT vs. HT	2.50000*	0.003	0.7238	4.2762	Yes	**
