# Supplementary material for: Differences in the Quality Components of Wuyi Rock Tea and Huizhou Rock Tea
Source: Foods. 2024 Dec 24;14(1):4. doi: 10.3390/foods14010004 (PMC11720515; doi:10.3390/foods14010004)
Supplement: Supplementary file 1 [file foods-14-00004-s001.zip › attachment/Table S5.xlsx]

## Sheet: Sheet1
One-way ANOVA with the Tukey’s post-hoc test
Caffine
Tukey's multiple comparisons test	Mean Diff.	Adjusted P Value	95.00% CI of diff.(lower)	95.00% CI of diff.(higher)	Below threshold?	Summary
WS vs. HS	0.035	0.96	-0.1098	0.1798	No	ns
WR vs. HR	-0.42	0	0.0152	0.3048	Yes	**
WT vs. HT	0.16	0.028	-0.5648	-0.2752	Yes	*
C
Tukey's multiple comparisons test	Mean Diff.	Adjusted P Value	95.00% CI of diff.(lower)	95.00% CI of diff.(higher)	Below threshold?	Summary
WS vs. HS	0.33733	0	0.2929	0.3817	Yes	**
WR vs. HR	0.18867	0	0.1443	0.2331	Yes	**
WT vs. HT	-0.103	0	-0.1474	-0.0586	Yes	**
EC
Tukey's multiple comparisons test	Mean Diff.	Adjusted P Value	95.00% CI of diff.	95.00% CI of diff.(higher)	Below threshold?	Summary
WS vs. HS	-0.00533	0.999	-0.0581	0.0475	No	ns
WR vs. HR	-0.03333	0.339	-0.0861	0.0195	No	ns
WT vs. HT	-0.092	0.001	-0.1448	-0.0392	Yes	**
ECG
Tukey's multiple comparisons test	Mean Diff.	Adjusted P Value	95.00% CI of diff.	95.00% CI of diff.(higher)	Below threshold?	Summary
WS vs. HS	-0.04533	0.598	-0.139	0.0483	No	ns
WR vs. HR	-0.042	0.667	-0.1356	0.0516	No	ns
WT vs. HT	0.163	0.001	0.0694	0.2566	Yes	**
EGC
Tukey's multiple comparisons test	Mean Diff.	Adjusted P Value	95.00% CI of diff.	95.00% CI of diff.(higher)	Below threshold?	Summary
WS vs. HS	-0.17867	0	-0.2533	-0.1041	Yes	**
WR vs. HR	-0.01133	0.995	-0.0859	0.0633	No	ns
WT vs. HT	-0.388	0	-0.4626	-0.3134	Yes	**
EGCG
Tukey's multiple comparisons test	Mean Diff.	Adjusted P Value	95.00% CI of diff.	95.00% CI of diff.(higher)	Below threshold?	Summary
WS vs. HS	-0.336	0.009	-0.595	-0.077	Yes	**
WR vs. HR	-0.29533	0.023	-0.5543	-0.0364	Yes	*
WT vs. HT	-0.306	0.018	-0.565	-0.047	Yes	*
GC
Tukey's multiple comparisons test	Mean Diff.	Adjusted P Value	95.00% CI of diff.	95.00% CI of diff.(higher)	Below threshold?	Summary
WS vs. HS	0.06533	0.289	-0.0327	0.1634	No	ns
WR vs. HR	0.05667	0.425	-0.0414	0.1547	No	ns
WT vs. HT	-0.255	0	-0.3531	-0.1569	Yes	**
GCG
Tukey's multiple comparisons test	Mean Diff.	Adjusted P Value	95.00% CI of diff.	95.00% CI of diff.(higher)	Below threshold?	Summary
WS vs. HS	0.21067	0.003	0.0694	0.3519	Yes	**
WR vs. HR	0.374	0	0.2328	0.5152	Yes	**
WT vs. HT	-0.332	0	-0.4732	-0.1908	Yes	**
Theanine
Tukey's multiple comparisons test	Mean Diff.	Adjusted P Value	95.00% CI of diff.	95.00% CI of diff.(higher)	Below threshold?	Summary
WS vs. HS	0.16667	0	0.1541	0.1792	Yes	**
WR vs. HR	0.10333	0	0.0908	0.1159	Yes	**
WT vs. HT	0.005	0.758	-0.0075	0.0175	No	ns
