# Supplementary material for: Differences in the Quality Components of Wuyi Rock Tea and Huizhou Rock Tea
Source: Foods. 2024 Dec 24;14(1):4. doi: 10.3390/foods14010004 (PMC11720515; doi:10.3390/foods14010004)
Supplement: Supplementary file 1 [file foods-14-00004-s001.zip › attachment/Table S6.xlsx]

## Sheet: Sheet1
Name	VIP
CG	1.27812
ECG	1.26575
caffeine	1.22756
EGCG	1.09283
GCG	0.998727
EGC	0.991188
GC	0.960604
C	0.93815
theanine	0.917676
EC	0.526574
GA	0.401145
