# Supplementary material for: Differences in the Quality Components of Wuyi Rock Tea and Huizhou Rock Tea
Source: Foods. 2024 Dec 24;14(1):4. doi: 10.3390/foods14010004 (PMC11720515; doi:10.3390/foods14010004)
Supplement: Supplementary file 1 [file foods-14-00004-s001.zip › attachment/Table S7.xlsx]

## Sheet: Sheet1
WR	HR	WT	HT	WS	HS
Furfural	p-Xylene	Benzaldehyde	Furfural	Benzaldehyde	Furfural
Benzaldehyde	Benzene, 1,3-dimethyl-	5-Hepten-2-one, 6-methyl-	p-Xylene	5-Hepten-2-one, 6-methyl-	Benzaldehyde
5-Hepten-2-one, 6-methyl-	Benzaldehyde	2,4-Heptadienal, (E,E)-	Benzaldehyde	2,4-Heptadienal, (E,E)-	2,4-Heptadienal, (E,E)-
2,4-Heptadienal, (E,E)-	o-Cymene	Hexanoic acid	Limonene	Benzyl alcohol	o-Cymene
D-Limonene	D-Limonene	D-Limonene	1H-Pyrrole-2-carboxaldehyde, 1-ethyl-	1H-Pyrrole-2-carboxaldehyde, 1-ethyl-	D-Limonene
Benzyl alcohol	Benzyl alcohol	4,7-Methano-1H-indene, octahydro-	Benzyl nitrile	Phenylethyl Alcohol	Phenol, 4-amino-2-methyl-
Linalool	1H-Pyrrole-2-carboxaldehyde, 1-ethyl-	Benzyl alcohol	Benzene, 1,2,3,5-tetramethyl-	1,3,8-p-Menthatriene	Benzyl nitrile
Phenylethyl Alcohol	Phenylethyl Alcohol	1H-Pyrrole-2-carboxaldehyde, 1-ethyl-	Methyl salicylate	Benzyl nitrile	Benzene, 1,2,3,5-tetramethyl-
2,6-Dimethyl-1,3,5,7-octatetraene, E,E-	Benzyl nitrile	6-Methyl-3,5-heptadiene-2-one	Benzene, 4-(2-butenyl)-1,2-dimethyl-, (E)-	Butanoic acid, hexyl ester	Ethanone, 1-(3-methylphenyl)-
Benzyl nitrile	Benzene, 1,2,3,5-tetramethyl-	Phenylethyl Alcohol	Benzene, 1,3,5-trimethyl-2-(1-methylethenyl)-	Methyl salicylate	Methyl salicylate
Benzaldehyde, 4-ethyl-	Benzaldehyde, 4-ethyl-	Benzyl nitrile	Naphthalene, 1,2-dihydro-1,1,6-trimethyl-	Benzaldehyde, 3,4-dimethyl-	Benzene, 4-(2-butenyl)-1,2-dimethyl-, (E)-
Butanoic acid, hexyl ester	Benzeneacetic acid, methyl ester	Benzaldehyde, 3-ethyl-	Naphthalene, 1,2,3,4-tetrahydro-1,1,6-trimethyl-	1-Cyclohexene-1-carboxaldehyde, 2,6,6-trimethyl-	Benzene, 1,3,5-trimethyl-2-(1-methylethenyl)-
Methyl salicylate	Methyl salicylate	Methyl salicylate	Geranic acid	Geraniol	1, 1, 5-Trimethyl-1, 2-dihydronaphthalene
Benzaldehyde, 3,5-dimethyl-	Benzaldehyde, 2,4-dimethyl-	1,3-Cyclohexadiene-1-carboxaldehyde, 2,6,6-trimethyl-	Hexanoic acid, hexyl ester	Benzeneacetaldehyde, .alpha.-ethylidene-	Naphthalene, 1,2,3,4-tetrahydro-1,1,6-trimethyl-
1-Cyclohexene-1-carboxaldehyde, 2,6,6-trimethyl-	Benzene, 4-(2-butenyl)-1,2-dimethyl-, (E)-	1-Cyclohexene-1-carboxaldehyde, 2,6,6-trimethyl-	Hexanoic acid, 2-hexenyl ester, (E)-	Indole	Hexanoic acid, hexyl ester
Butanoic acid, 2-methyl-, hexyl ester	Cyclohexene, 4-ethenyl-4-methyl-3-(1-methylethenyl)-1-(1-methylethyl)-, (3R-trans)-	Benzeneacetaldehyde, .alpha.-ethylidene-	Decanoic acid, ethyl ester	Naphthalene, 1,2-dihydro-1,1,6-trimethyl-	Decanoic acid, ethyl ester
Geraniol	.alpha.-Cubebene	Benzaldehyde, 2,4,6-trimethyl-	1H-3a,7-Methanoazulene, 2,3,4,7,8,8a-hexahydro-3,6,8,8-tetramethyl-, [3R-(3.alpha.,3a.beta.,7.beta.,8a.alpha.)]-	2-Octenal, 2-butyl-	Benzene, 1,2,3,4-tetramethyl-4-(1-methylethenyl)-
Benzeneacetaldehyde, .alpha.-ethylidene-	Naphthalene, 1,2-dihydro-1,1,6-trimethyl-	1, 1, 5-Trimethyl-1, 2-dihydronaphthalene	.alpha.-Ionone	Hexanoic acid, 3-hexenyl ester, (Z)-	1H-3a,7-Methanoazulene, 2,3,4,7,8,8a-hexahydro-3,6,8,8-tetramethyl-, [3R-(3.alpha.,3a.beta.,7.beta.,8a.alpha.)]-
Indole	Naphthalene, 1,2,3,4-tetrahydro-1,1,6-trimethyl-	Naphthalene, 1,2,3,4-tetrahydro-1,1,6-trimethyl-	5,9-Undecadien-2-one, 6,10-dimethyl-, (E)-	Hexanoic acid, hexyl ester	.alpha.-Ionone
Oxalic acid, 6-ethyloct-3-yl hexyl ester	.alfa.-Copaene	Hexanoic acid, hexyl ester	(E)-.beta.-Famesene	Hexanoic acid, 2-hexenyl ester, (E)-	5,9-Undecadien-2-one, 6,10-dimethyl-, (E)-
1, 1, 5-Trimethyl-1, 2-dihydronaphthalene	Hexanoic acid, 3-hexenyl ester, (Z)-	Hexanoic acid, 2-hexenyl ester, (E)-	Precocene I	Decanoic acid, ethyl ester	(1S,5S,6R)-6-Methyl-2-methylene-6-(4-methylpent-3-en-1-yl)bicyclo[3.1.1]heptane
Naphthalene, 1,2,3,4-tetrahydro-1,1,6-trimethyl-	Hexanoic acid, hexyl ester	Decanoic acid, ethyl ester	.beta.-Panasinsene	2-Cyclopenten-1-one, 3-methyl-2-(2-pentenyl)-, (Z)-	1H-Cyclopropa[a]naphthalene, 1a,2,3,3a,4,5,6,7b-octahydro-1,1,3a,7-tetramethyl-, [1aR-(1a.alpha.,3a.alpha.,7b.alpha.)]-
2,6-Octadienoic acid, 3,7-dimethyl-, (E)-	Hexanoic acid, 2-hexenyl ester, (E)-	2-Undecanone, 6,10-dimethyl-	.gamma.-Muurolene	1H-3a,7-Methanoazulene, 2,3,4,7,8,8a-hexahydro-3,6,8,8-tetramethyl-, [3R-(3.alpha.,3a.beta.,7.beta.,8a.alpha.)]-	Naphthalene, 1,2,3,4-tetrahydro-2,5,8-trimethyl-
2-Octenal, 2-butyl-	Decanoic acid, ethyl ester	1H-3a,7-Methanoazulene, 2,3,4,7,8,8a-hexahydro-3,6,8,8-tetramethyl-, [3R-(3.alpha.,3a.beta.,7.beta.,8a.alpha.)]-	Benzene, 1-(1,5-dimethyl-4-hexenyl)-4-methyl-	.alpha.-Ionone	Benzene, 1-(1,5-dimethyl-4-hexenyl)-4-methyl-
Hexanoic acid, 3-hexenyl ester, (Z)-	Naphthalene, 2,7-dimethyl-	1H-3a,7-Methanoazulene, octahydro-3,8,8-trimethyl-6-methylene-, [3R-(3.alpha.,3a.beta.,7.beta.,8a.alpha.)]-	3-Buten-2-one, 4-(2,6,6-trimethyl-1-cyclohexen-1-yl)-	5,9-Undecadien-2-one, 6,10-dimethyl-, (E)-	trans-.beta.-Ionone
Hexanoic acid, hexyl ester	1H-3a,7-Methanoazulene, 2,3,4,7,8,8a-hexahydro-3,6,8,8-tetramethyl-, [3R-(3.alpha.,3a.beta.,7.beta.,8a.alpha.)]-	.alpha.-Ionone	.alpha.-Farnesene	(E)-.beta.-Famesene	.alpha.-Farnesene
Hexanoic acid, 2-hexenyl ester, (E)-	Caryophyllene	.beta.-Phenylethyl butyrate	2(4H)-Benzofuranone, 5,6,7,7a-tetrahydro-4,4,7a-trimethyl-	trans-.beta.-Ionone	Butylated Hydroxytoluene
Decanoic acid, ethyl ester	.alpha.-Ionone	5,9-Undecadien-2-one, 6,10-dimethyl-, (E)-	Cyclohexene, 4-[(1E)-1,5-dimethyl-1,4-hexadien-1-yl]-1-methyl-	2-Methylpent-4-enoic acid,methyl(tetramethylene)silyl ester	2(4H)-Benzofuranone, 5,6,7,7a-tetrahydro-4,4,7a-trimethyl-, (R)-
2-Cyclopenten-1-one, 3-methyl-2-(2-pentenyl)-, (Z)-	.beta.-Phenylethyl butyrate	cis-.beta.-Farnesene	4-Isopropyl-6-methyl-1-methylene-1,2,3,4-tetrahydronaphthalene	.alpha.-Farnesene	Sulfurous acid, butyl tetradecyl ester
2-Undecanone, 6,10-dimethyl-	5,9-Undecadien-2-one, 6,10-dimethyl-, (E)-	4-(2,6,6-Trimethylcyclohexa-1,3-dienyl)but-3-en-2-one	Carbophenoxon	Butylated Hydroxytoluene	Nerolidol 2
.alpha.-Ionone	(E)-.beta.-Famesene	trans-.beta.-Ionone	Nerolidol 2	2(4H)-Benzofuranone, 5,6,7,7a-tetrahydro-4,4,7a-trimethyl-, (R)-	3-Hexen-1-ol, benzoate, (Z)-
.beta.-Phenylethyl butyrate	Naphthalene, 1,2,3,4,4a,5,6,8a-octahydro-7-methyl-4-methylene-1-(1-methylethyl)-, (1.alpha.,4a.beta.,8a.alpha.)-	.beta.-Bisabolene	3-Hexen-1-ol benzoate	Nerolidol 2	Benzoic acid, hexyl ester
5,9-Undecadien-2-one, 6,10-dimethyl-, (E)-	Benzene, 1-(1,5-dimethyl-4-hexenyl)-4-methyl-	Butylated Hydroxytoluene	Benzoic acid, hexyl ester	3-Hexen-1-ol, benzoate, (Z)-	Z-8-Hexadecene
(E)-.beta.-Famesene	trans-.beta.-Ionone	2(4H)-Benzofuranone, 5,6,7,7a-tetrahydro-4,4,7a-trimethyl-	1-Heptadecene	Benzoic acid, hexyl ester	Cedrol
1-Methyl-4-(6-methylhept-5-en-2-yl)cyclohexa-1,3-diene	.beta.-Bisabolene	.alpha.-Calacorene	Cedrol	Z-8-Hexadecene	1H-Inden-1-one, 2,3-dihydro-3,3,5,7-tetramethyl-
Benzene, 1-(1,5-dimethyl-4-hexenyl)-4-methyl-	Naphthalene, 1,2,3,4-tetrahydro-1,6-dimethyl-4-(1-methylethyl)-, (1S-cis)-	2-Propen-1-one, 1-(4-aminophenyl)-3-phenyl-	1H-Inden-1-one, 2,3-dihydro-3,3,4,5-tetramethyl-	Methyl jasmonate	2H-Pyran-3-ol, tetrahydro-2,2,6-trimethyl-6-(4-methyl-3-cyclohexen-1-yl)-, [3S-[3.alpha.,6.alpha.(R*)]]-
3-Buten-2-one, 4-(2,6,6-trimethyl-1-cyclohexen-1-yl)-	2(4H)-Benzofuranone, 5,6,7,7a-tetrahydro-4,4,7a-trimethyl-, (R)-	Nerolidol 2	2H-1-Benzopyran, 6,7-dimethoxy-2,2-dimethyl-	1,1'-Biphenyl, 2,2',5,5'-tetramethyl-	9,9-Dimethyl-9-silafluorene
2-Methylpent-4-enoic acid,methyl(tetramethylene)silyl ester	Cyclohexene, 4-[(1E)-1,5-dimethyl-1,4-hexadien-1-yl]-1-methyl-	Benzoic acid, hexyl ester	Naphthalene, 1,6-dimethyl-4-(1-methylethyl)-	(4-Acetylphenyl)phenylmethane	Naphthalene, 1,2,3-trimethyl-4-propenyl-, (E)-
.alpha.-Farnesene	1,6,10-Dodecatrien-3-ol, 3,7,11-trimethyl-	1-Heptadecene	6-Tetradecanesulfonic acid, butyl ester	Disulfide, di-tert-dodecyl	Tricyclo[3.3.3.0(1,5)]undec-6-ene-2,3,6-tricarbonitrile
Butylated Hydroxytoluene	3-Hexen-1-ol, benzoate, (Z)-	Cedrol	1-Octadecene	s-Indacen-1(2H)-one, 3,5,6,7-tetrahydro-3,3,4,5,5,8-hexamethyl-	6-Tetradecanesulfonic acid, butyl ester
(Z)-1-Methyl-4-(6-methylhept-5-en-2-ylidene)cyclohex-1-ene	Benzoic acid, hexyl ester	1H-Inden-1-one, 2,3-dihydro-3,3,5,6-tetramethyl-	Octadecane	Neophytadiene	s-Indacen-1(2H)-one, 3,5,6,7-tetrahydro-3,3,4,5,5,8-hexamethyl-
2(4H)-Benzofuranone, 5,6,7,7a-tetrahydro-4,4,7a-trimethyl-, (R)-	Cedrol	.alpha.-Corocalene	Carbonic acid, eicosyl vinyl ester	2-Pentadecanone, 6,10,14-trimethyl-	Neophytadiene
Cyclohexene, 4-[(1E)-1,5-dimethyl-1,4-hexadien-1-yl]-1-methyl-	1H-Inden-1-one, 2,3-dihydro-3,3,4,5-tetramethyl-	1-Dodecanol, 3,7,11-trimethyl-	Neophytadiene	Phthalic acid, isobutyl nonyl ester	2-Pentadecanone, 6,10,14-trimethyl-
Nerolidol	Caryophylla-4(12),8(13)-dien-5.alpha.-ol	1-Octadecene	2-Pentadecanone, 6,10,14-trimethyl-	Caffeine	Cyclopenta[g]-2-benzopyran, 1,3,4,6,7,8-hexahydro-4,6,6,7,8,8-hexamethyl-
3-Hexen-1-ol, benzoate, (Z)-	Methyl jasmonate	Naphthalene, 1,6-dimethyl-4-(1-methylethyl)-	Phthalic acid, isobutyl undecyl ester	Hexadecanoic acid, methyl ester	Dibutyl phthalate
Benzoic acid, hexyl ester	2,6,10-Dodecatrien-1-ol, 3,7,11-trimethyl-, (Z,E)-	Naphthalene, 1,2,3-trimethyl-4-propenyl-, (E)-	N-(4-Methoxyphenyl)-2-hydroxyimino-acetamide	Isophytol	Hexadecanoic acid, methyl ester
Z-8-Hexadecene	6-Tetradecanesulfonic acid, butyl ester	Sulfurous acid, butyl heptadecyl ester	Hexadecanoic acid, methyl ester	9,12-Octadecadienoic acid (Z,Z)-, methyl ester	Isophytol
1H-Inden-1-one, 2,3-dihydro-3,3,5,6-tetramethyl-	2-Hexadecene, 3,7,11,15-tetramethyl-, [R-[R*,R*-(E)]]-	1,13-Tetradecadiene	Isophytol	9-Octadecenoic acid, methyl ester, (E)-	9,12-Octadecadienoic acid (Z,Z)-, methyl ester
Methyl jasmonate	Neophytadiene	Neophytadiene	9,12-Octadecadienoic acid (Z,Z)-, methyl ester	Phytol	9-Octadecenoic acid, methyl ester, (E)-
1,1'-Biphenyl, 2,2',5,5'-tetramethyl-	2-Pentadecanone, 6,10,14-trimethyl-	2-Pentadecanone, 6,10,14-trimethyl-	9-Octadecenoic acid, methyl ester, (E)-	Methyl stearate
benzo[b]thiophene-5-carboxylic acid, methyl ester, 1,1-dioxide	Caffeine	1,2-Benzenedicarboxylic acid, bis(2-methylpropyl) ester	Phytol	(R)-(-)-14-Methyl-8-hexadecyn-1-ol
2,6,10-Dodecatrien-1-ol, 3,7,11-trimethyl-	Hexadecanoic acid, methyl ester	Caffeine	Methyl stearate
Tricyclo[3.3.3.0(1,5)]undec-6-ene-2,3,6-tricarbonitrile	Isophytol	3-Methyl-2-(3,7,11-trimethyldodecyl) furan
1-Octadecene	9,12-Octadecadienoic acid (Z,Z)-, methyl ester	Hexadecanoic acid, methyl ester
Nonahexacontanoic acid	9-Octadecenoic acid (Z)-, methyl ester	Isophytol
s-Indacen-1(2H)-one, 3,5,6,7-tetrahydro-3,3,4,5,5,8-hexamethyl-	Phytol	9-Octadecenoic acid, methyl ester, (E)-
Neophytadiene	Methyl stearate	(Z)-18-Octadec-9-enolide
2-Pentadecanone, 6,10,14-trimethyl-	1,9-Tetradecadiene
Phthalic acid, isobutyl nonyl ester
3-Methyl-2-(3,7,11-trimethyldodecyl) furan
Hexadecanoic acid, methyl ester
Isophytol
9,12-Octadecadienoic acid (Z,Z)-, methyl ester
9-Octadecenoic acid, methyl ester, (E)-
Phytol
