# Supplementary material for: Differences in the Quality Components of Wuyi Rock Tea and Huizhou Rock Tea
Source: Foods. 2024 Dec 24;14(1):4. doi: 10.3390/foods14010004 (PMC11720515; doi:10.3390/foods14010004)
Supplement: Supplementary file 1 [file foods-14-00004-s001.zip › attachment/Table S8.xlsx]

## Sheet: Sheet1
XQ	CAS	Name	Classification	Concentration (µg/kg dry weight of tea leaves)																		OT	References	Aroma description	RIc	RId
				WR1	WR2	WR3	HR1	HR2	HR35	WS1	WS2	WS3	HS1	HS2	HS3	WT1	WT2	WT3	HT1	HT2	HT3
XQ001	000103-52-6	.beta.-Phenylethyl butyrate	Esters	31.2416	28.067	27.6266	16.2969	18.1081	14.4115	39.5753	11.666	12.6482	8.94593	10.0506	7.59156	7.56277	13.6833	16.0319	28.5644	30.731	26.6618	n.f.	n.f.	Fruity, sweet, berry, juicy,	1432.35	1440
XQ002	000112-39-0	Hexadecanoic acid, methyl ester		15.669	13.8877	18.1753	17.4649	18.4556	17.4362	12.7909	12.5569	15.2351	11.2697	12.766	10.697	6.99979	8.01941	7.99831	15.5011	13.5493	14.4662	3	f	Oily, waxy, fatty	1910.55	1928.1
XQ003	000119-36-8	Methyl salicylate		64.2633	60.9699	58.4536	157.802	159.866	150.259	67.5645	71.7394	63.8766	94.4631	100.272	86.0644	30.6099	32.5781	35.2664	152.36	162.174	144.12	40	c	Peppermint, minty, fresh, sweet	1187.38	1187
XQ004	006378-65-0	Hexanoic acid, hexyl ester		129.147	124.279	111.853	52.3815	64.5697	49.1152	84.4883	87.5207	81.9391	28.2502	30.0393	25.5949	25.5616	24.9394	28.9407	42.5604	43.2434	36.6009	16	c	fruity, greend	1378.39	1385
XQ005	006789-88-4	Benzoic acid, hexyl ester		32.6324	30.7735	33.0166	12.842	14.3468	11.5152	15.1447	15.479	16.6955	6.5223	5.95166	4.45766	14.1104	14.8489	16.9586	10.3224	8.41448	7.9879	1000	a	Oily waxy iris scent	1570.56	1576.5
XQ006	031501-11-8	Hexanoic acid, 3-hexenyl ester, (Z)-		128.874	122.277	111.339	79.4133	90.8069	73.6925	90.598	95.4098	87.5754	48.2057	51.1374	44.1566	35.5822	36.2399	41.8501	71.4138	72.5728	63.1914	16	c	fruity, greend	1373.07	1382
XQ007	053398-86-0	Hexanoic acid, 2-hexenyl ester, (E)-		64.5535	60.6092	54.463	38.9979	48.5162	35.922	57.4757	59.688	56.7398	36.0491	38.6066	30.7755	15.6468	15.526	18.081	43.9847	43.3106	37.6294	1.16	b	sweet，fruity	1381.23	1391
XQ008	000060-12-8	Phenylethyl Alcohol	Alcohols	82.0888	84.326	82.7356	47.9893	51.0605	49.3579	56.0616	49.518	57.5873	8.42229	8.6699	1.0506	51.2254	54.5776	56.5617	54.4217	9.18225	7.37181	45	c	rose, floralc	1107.54	1121
XQ009	000078-70-6	Linalool		29.8323	32.4219	29.0439	40.816	45.6919	43.218	31.7141	28.8155	31.3946	52.9865	16.3709	32.0123	28.1057	28.1057	31.1632	72.782	85.001	70.2451	6	c	floral，citrus-like aromad	1093.01	1104
XQ010	000100-51-6	Benzyl alcohol		16.5533	29.6011	28.6496	22.4186	28.8137	24.2887	32.5178	29.5437	34.13	33.7184	11.9866	10.7697	21.6677	24.0414	24.6321	25.576	27.9197	20.7336	20000	d	Sweet, floral, rose-like, caramel-like	1029.84	1034.4
XQ011	000150-86-7	Phytol		7.65002	8.31306	12.2373	2.35904	3.24932	2.70693	4.1606	3.20017	7.36264	0.347744	0.840413	5.14119	0.916434	16.6093	12.3143	1.23811	1.22817	0.935727	640	d	Floral, balsam, powdery, waxy	2095.8	2122
XQ012	000505-32-8	Isophytol		7.0731	5.74143	8.60842	5.55362	6.90287	6.0478	2.70411	1.61097	3.95504	1.36519	1.73758	1.19691	1.40062	1.32825	1.61932	2.29336	1.8651	1.75557	640	e	Floral, herbal, green	1932.07	1948.6
XQ013	000110-93-0	5-Hepten-2-one, 6-methyl-	Ketones	16.8947	17.8189	16.3846	21.2029	22.7126	24.885	12.4526	14.3999	12.101	26.1896	25.9112	19.5101	5.35083	11.908	12.8393	21.7061	25.0708	23.0875	50	e	Fruity, apple-like, musty	987.936	988
XQ014	000127-41-3	.alpha.-Ionone		26.7111	23.2184	23.1371	22.4416	24.9341	18.3104	35.0857	37.2413	36.6261	22.7036	24.6374	20.5734	23.7035	25.571	30.4758	29.478	25.5684	25.3424	76	d	Floral, violet-like, powdery, berry-like	1419.4	1427
XQ015	000502-69-2	2-Pentadecanone, 6,10,14-trimethyl-		41.2433	34.1513	41.2137	19.845	19.6494	18.29	21.3207	21.1567	25.4874	13.1698	14.4192	11.591	36.6491	35.7996	39.4884	17.4512	14.3248	15.8273	n.f.	e	Jasmine-like, oily, herbal	1831.2	1846.7
XQ016	003796-70-1	5,9-Undecadien-2-one, 6,10-dimethyl-, (E)-		56.12	46.4723	48.3414	61.1146	74.9315	58.0161	42.4927	44.8558	45.0409	51.8171	57.3468	53.0883	29.736	30.4831	40.6531	67.3518	65.6992	57.8545	0.06	d	Fresh, rose-like, floral, green, fruity	1443.53	1454
XQ017	000120-72-9	Indole	Aromatics	37.1661	42.63	41.7471	36.96	37.5608	4.76968	33.2855	23.7337	40.0122	12.4776	8.62817	11.552	0.554199	2.36579	2.35289	8.91193	9.97868	5.75054	140	c	Animal, fecal, floral, unpleasant	1288.74	1293
XQ018	000475-03-6	Naphthalene, 1,2,3,4-tetrahydro-1,1,6-trimethyl-		10.1756	8.41118	8.64397	12.2727	13.96	12.1603	8.99715	9.77928	8.17641	10.8574	11.8424	10.603	5.93879	6.66402	8.53562	14.7671	15.4971	13.5614	2	e	Floral, violet, powdery	1348.16	1258
XQ019	000140-29-4	Benzyl nitrile		152.785	146.501	155.417	65.0257	65.7205	65.7035	89.2938	82.8163	87.6884	45.2391	39.0318	34.247	55.3477	58.0768	63.6735	52.0944	48.8059	47.697	1	h	aromatic odore，pungent	1134.34	1154
XQ020	000098-01-1	Furfural	Aldehydes	37.8079	28.179	33.7507	8.65134	9.98615	14.619	10.6395	6.54467	6.56627	56.4407	41.8852	45.8855	0.169199	0.988438	1.41466	26.1519	6.30323	25.1448	770	d	Sweet, bready, caramel-like	/	835
XQ021	004313-03-5	2,4-Heptadienal, (E,E)-		77.5551	71.896	3.65797	18.8374	31.9679	32.0593	69.2848	12.1417	20.0879	12.0095	11.6914	28.5156	39.9858	51.5491	50.1992	12.4479	4.18777	24.0113	0.032	g	fatty, flowery	1004.52	1012.3
XQ022	000504-96-1	Neophytadiene	Alkenes	23.8687	22.3976	26.6818	39.5046	44.9321	39.0046	12.0793	11.141	16.0175	23.7977	23.7872	19.7212	2.67677	2.64728	2.9647	20.5236	17.7061	18.0611	n.f.	n.f.	Clear	1824.35	1840
XQ023	005989-27-5	Limonene		19.6482	21.8117	18.6821	22.2681	22.5245	22.6414	11.8998	14.2648	12.6473	30.2866	30.2864	8.06636	14.5739	17.7978	14.9457	24.4521	24.8348	26.4651	10	c	Citrus, lemon, orange-like, green	1020.7	1030
‘n.f.’, A description of the aroma compound was not found in the literature.
‘/’, indicating that it cannot be calculated.
OT is the compound's threshold in water (μg/kg).
RIc: Retention index obtained using N-alkane calculations.
RId: The published retention index of compounds in the NIST 14 library.
References
(a) Characteristic Aroma Composition of Different Types of Hair Flower Brick Tea DOI:10.13995/j.cnki.11-1802/ts.025075
(b) Comparative volatiles profiling in milk-flavored white tea and traditional white tea Shoumei via HS-SPME-GC-TOFMS and OAV analyses.Food Chemistry: X,https://doi.org/10.1016/j.fochx.2023.100710
(c) Wang MQ, Ma WJ, Shi J, Zhu Y, Lin Z, Lv HP. Characterization of the key aroma compounds in Longjing tea using stir bar sorptive extraction (SBSE) combined with gas chromatography-mass spectrometry (GC-MS), gas chromatography-olfactometry (GC-O), odor activity value (OAV), and aroma recombination. Food Res Int. 2020;130:108908. doi:10.1016/j.foodres.2019.108908
(d) Effect of the roasting degree on flavor quality of large-leaf yellow tea
(e) Guo X, Ho CT, Wan X, Zhu H, Liu Q, Wen Z. Changes of volatile compounds and odor profiles in Wuyi rock tea during processing. Food Chem. 2021;341(Pt 1):128230. doi:10.1016/j.foodchem.2020.128230
(f) Compilation of olfactory thresholds for compounds
(g) Wu H, Chen Y, Feng W, et al. Effects of Three Different Withering Treatments on the Aroma of White Tea. Foods. 2022;11(16):2502. Published 2022 Aug 19. doi:10.3390/foods11162502
(h) Effects of dynamic and static withering technology on volatile and nonvolatile components of Keemun black tea using GC-MS and HPLC combined with chemometrics,LWT,https://doi.org/10.1016/j.lwt.2020.109547
