# Supplementary material for: Differences in the Quality Components of Wuyi Rock Tea and Huizhou Rock Tea
Source: Foods. 2024 Dec 24;14(1):4. doi: 10.3390/foods14010004 (PMC11720515; doi:10.3390/foods14010004)
Supplement: Supplementary file 1 [file foods-14-00004-s001.zip › attachment/Table S9.xlsx]

## Sheet: Sheet1
Pearson correlation analysis
Pearson correlation
Name	Methyl salicylate	Furfural	Benzyl nitrile	Hexanoic acid, hexyl ester	Linalool	Phenylethyl Alcohol	Hexanoic acid, 3-hexenyl ester, (Z)-	Hexanoic acid, 2-hexenyl ester, (E)-	2,4-Heptadienal, (E,E)-
Floral	-0.656	0.027	0.919**	0.87*	-0.608	0.804	0.713	0.611	0.683
Frankincense	-0.816*	-0.398	0.645	0.59	-0.716	0.755	0.385	0.315	0.508
Honey	-0.52	-0.044	0.865*	0.908*	-0.593	0.764	0.787	0.761	0.465
Roasted	0.505	-0.065	-0.825*	-0.878*	0.458	-0.635	-0.76	-0.782	-0.405
Pearson correlation
Name	Caffeine	Theanine	GA	GC	EGC	C	EC	EGCG	GCG	ECG	CG
Mellow	-0.342	0.936**	-0.716	0.204	-0.16	0.76	-0.031	-0.419	0.569	0.053	-0.048
Bitter	0.391	-0.836*	0.573	-0.044	0.47	-0.722	0.333	0.658	-0.473	-0.089	0.256
Astringent	0.259	-0.892*	0.621	-0.078	0.347	-0.73	0.177	0.54	-0.451	-0.022	0.101
Fresh	-0.497	0.78	-0.557	0.078	-0.551	0.76	-0.41	-0.725	0.514	0.16	-0.384
* indicates a significant correlation at the 0.05 level (two-tailed).
** indicates a significant correlation at the 0.01 level (two-tailed).
